# Supplementary material for: Wilms’ tumor 1 (WT1) antigen is overexpressed in Kaposi Sarcoma and is regulated by KSHV vFLIP
Source: PLoS Pathog. 2024 Jan 8;20(1):e1011881. doi: 10.1371/journal.ppat.1011881 (PMC10898863; doi:10.1371/journal.ppat.1011881)
Supplement: S1 Data — (XLSX) [file ppat.1011881.s007.xlsx]

## Sheet: 1B
1B	WT1 Expression in Adjacent Skin compared to KS Tumor
	Adjacent tissue	KS Tumor
	6.5888	71.4603
	3.75	51.4074
	12.23	87.419
	15.3667	73.55
	6.96379	55.7
N	5	5
mean	8.97986	67.9073
Std deviation	4.70341	14.5468
SEM	2.10343	6.50552

## Sheet: 1C
1C	WT1% by Histopathologic Subtype
	Nodule	Plaque	Patch
	70.5278	52.0675	15.528
	75.1527	9.417	15.9483
	1.0083	4.8208	2.0642
	41.596	27.1443	12.1006
	29.3231	31.362	9.1723
	63.6327	10.1675	5.5426
	58.8408	37.7582	8.742
	72.2851	75.6374	23.3209
	80.411	65.6093	29.2643
	79.8688	25.1442	7.0076
	82.9252	18.1584	31.1665
	79.2208	5.2336	7.5928
	67.1614	17.8829	10.7294
	21.2	20.9937	11.4672
	69.2995	13.3552	10.2315
	79.5637	24.4015	8.2835
	78.7904	11.3033	18.1035
	74.0949	13.4793	7.5823
	52.2875	20.1563	36.1705
	62.0601	40.246	29.0288
	13.3086	28.7164	17.4722
	46.082	30.4381	10.7692
	63.5764	49.464	18.6023
	29.4143	8.5416	3.0169
	49.9329	52.2555	2.8987
	40.8395	20.589	3.0726
	29.838	17.6611	12.9985
	48.5155	73.2645	38.3451
	62.7951	40.2783	24.0266
	85.9365	6.438	3.6166
	84.0742	27.6832	17.5284
	68.5738	3.3308	14.0297
	66.0122	8.7827	27.65
	70.9813	36.9459	20.3625
	69.6722	15.8198	17.1648
	11.1533	3.8194	34.4189
	18.3124	56.8046	32.817
	47.6124	42.6447	43.2834
	88.0592	15.5709	28.3193
	39.6735	17.6824	43.3645
	63.4996	33.4228	21.9724
	81.4509	5.4053	37.5715
	54.7978	27.9216	16.3774
	54.4471	32.8262	13.9132
	74.0722	43.8663	26.2416
	83.8984	38.6731	14.5481
	78.0817	6.3567	27.2255
	71.4757	18.7345	16.0974
		41.5628	27.6817
		31.9369	13.1595
		32.5158	11.236
		36.652	22.3163
		12.5412	29.1529
		42.0147	2.4223
		32.6898	8.3656
		6.6411	19.4463
		28.9734	27.6846
		57.6252	20.1507
		47.1219	3.0759
		18.2128	20.4942
		23.5956	11.1721
		24.6548	28.4371
		8.5043	49.6109
		9.0738	29.9305
		58.0461	7.7329
		18.1981	54.8074
		36.4171	14.2644
		30.5652	23.4861
		31.3373	28.3202
		38.4046	19.6152
		18.4395	34.6933
		29.7269	14.8097
		40.4493	6.8885
		50.2872	14.6537
		15.9286	16.424
		34.6493	34.1572
		21.9678	54.9021
		48.8466	33.8643
		10.2616	31.0672
		20.2814	29.0355
		13.3793	19.5679
		19.5293	49.2351
		7.5162	44.0068
		34.8304	18.9768
		67.0534	44.5398
		42.5002	47.3166
		22.2239	33.129
		51.7197	24.4862
		21.4942	40.015
		59.1538	32.0331
		19.2662	21.2839
		11.4712	18.8327
		46.8903	21.0722
		22.1862	16.883
		25.1055	9.2974
		66.7703	23.3943
		13.7245	17.3643
		26.821	25.7817
		48.3462	22.6756
		38.3992	34.9267
		37.0894	17.1705
		37.9691	9.3924
		33.3847	29.0416
		28.907
		54.8157
		64.865
		38.0251
		81.4337
		53.4846
		67.1806
		36.1557
		81.0065
		46.9089
		78.791
		58.9327
		46.1583
		32.6541
		17.6367
		0.3498
		35.4129
		48.0674
		24.6568
		39.5244
		23.9038
		32.459
N	48	125	103
median	64.8225	30.5652	19.6152
mean	59.0695	32.0364	21.8469
Std deviation	22.2289	18.7317	12.4428
SEM	3.20847	1.67541	1.22602

## Sheet: 1D
1D	LANA Positive Cells (%)	WT1 Positive Cells (%)
	56.37	70.5278
	52.96	75.1527
	12.51	1.0083
	14.07	41.596
	2.84	29.3231
	46.26	63.6327
	6.2	58.8408
	59.03	72.2851
	45.8	80.411
	1.79	79.8688
	12.9	82.9252
	16.37	79.2208
	35.71	67.1614
	37.43	21.2
	71.62	69.2995
	64.51	79.5637
	57.5	78.7904
	40.02	74.0949
	77.84	52.2875
	33.42	62.0601
	33.86	13.3086
	13.7	46.082
	40.05	63.5764
	25.63	29.4143
	26.75	49.9329
	32	40.8395
	20.63	29.838
	24.62	48.5155
	34.79	62.7951
	17.28	85.9365
	35.04	84.0742
	65.77	68.5738
	24.91	66.0122
	33.57	70.9813
	46.06	69.6722
	0.11	11.1533
	1.24	18.3124
	37.64	47.6124
	73.01	88.0592
	33.47	39.6735
	57.97	63.4996
	44.09	81.4509
	45.37	54.7978
	71.17	54.4471
	35.7	74.0722
	42.14	83.8984
	84.88	78.0817
	18.28	71.4757
	7.82	52.0675
	1.74	9.417
	4.89	4.8208
	14.38	27.1443
	16.21	31.362
	1.64	10.1675
	0.39	37.7582
	79.04	75.6374
	11.65	65.6093
	7.94	25.1442
	4.81	18.1584
	1.56	5.2336
	3.35	17.8829
	10.49	20.9937
	12.9	13.3552
	0.04	24.4015
	2.38	11.3033
	2.19	13.4793
	16.01	20.1563
	15.84	40.246
	1.98	28.7164
	3.92	30.4381
	8.03	49.464
	0.19	8.5416
	19.87	52.2555
	7.1	20.589
	0.09	17.6611
	19.93	73.2645
	5.04	40.2783
	1.21	6.438
	16.36	27.6832
	5.35	3.3308
	2.16	14.2182
	0.91	23.2717
	1.29	44.7303
	0.36	8.7827
	33.3	36.9459
	1.02	15.8198
	12.03	3.8194
	17.26	56.8046
	3.55	42.6447
	10.82	15.5709
	0.17	17.6824
	20.04	33.4228
	9.52	5.4053
	16.64	27.9216
	4.5	32.8262
	3.29	43.8663
	8.04	38.6731
	20.05	6.3567
	16.23	18.7345
	5.91	41.5628
	24.79	31.9369
	3.2	32.5158
	10.01	36.652
	4.48	12.5412
	4.62	42.0147
	16.8	32.6898
	18.39	6.6411
	14.66	28.9734
	4.61	57.6252
	1.18	47.1219
	0.02	18.2128
	12.56	23.5956
	14.54	24.6548
	14.85	8.5043
	20.75	9.0738
	41.46	58.0461
	0.38	18.1981
	6.04	36.4171
	2.96	30.5652
	25.43	31.3373
	24.36	38.4046
	17.45	18.4395
	7.79	29.7269
	27.6	40.4493
	21.43	50.2872
	14.42	15.9286
	4.81	34.6493
	8.14	21.9678
	37.65	48.8466
	23.82	10.2616
	2.68	20.2814
	9.41	13.3793
	4.93	19.5293
	6.94	7.5162
	16.69	34.8304
	12.94	67.0534
	11.52	42.5002
	1.63	22.2239
	12.69	51.7197
	4.98	21.4942
	0.27	59.1538
	1.14	19.2662
	16.32	11.4712
	4.11	46.8903
	17.37	22.1862
	3.96	25.1055
	25.6	66.7703
	0.31	13.7245
	1.44	26.821
	26.52	48.3462
	32.41	38.3992
	11.54	37.0894
	0.61	37.9691
	0.36	33.3847
	13.62	28.907
	17.28	54.8157
	21.96	64.865
	18.4	38.0251
	30.16	81.4337
	37.5	53.4846
	43.54	67.1806
	32.33	36.1557
	39.06	81.0065
	38.7	46.9089
	28.31	78.791
	21.28	58.9327
	15.02	46.1583
	17.99	32.6541
	2.99	15.528
	6.46	15.9483
	1.71	2.0642
	10.07	12.1006
	0.8	9.1723
	8.99	5.5426
	0.13	8.742
	1.63	23.3209
	6.23	29.2643
	3.62	7.0076
	0.1	0.6588
	0.31	31.1665
	1.04	7.5928
	4.01	10.7294
	3.26	11.4672
	5.84	10.2315
	6	8.2835
	0.69	18.1035
	1.66	7.5823
	7.13	36.1705
	5.23	29.0288
	1.99	17.4722
	13.38	10.7692
	20.32	18.6023
	0.29	3.0169
	20.03	35.529
	0.59	24.4032
	9.47	2.8987
	1.21	3.0726
	17.78	12.9985
	0.22	38.3451
	5.87	24.0266
	7.91	3.6166
	0.45	17.5284
	18.32	14.0297
	13.51	27.65
	7.7	20.3625
	3.58	17.1648
	0.17	34.4189
	20.48	32.817
	9.68	43.2834
	10.32	28.3193
	1.14	43.3645
	1.11	21.9724
	22.11	37.5715
	12.51	16.3774
	13.97	13.9132
	6.87	26.2416
	0.27	14.5481
	0.7	27.2255
	7.52	16.0974
	4.39	27.6817
	12.38	13.1595
	0.5	11.236
	0.96	22.3163
	0.82	29.1529
	4.94	1.7059
	0.53	2.4223
	16.59	8.3656
	4.27	19.4463
	13.74	27.6846
	0.13	20.1507
	3.2	3.0759
	0.44	20.4942
	0.17	11.1721
	28.19	28.4371
	11.86	49.6109
	5.89	29.9305
	10.77	7.7329
	7.91	54.8074
	1.89	14.2644
	0.01	23.4861
	0.54	28.3202
	6.6	19.6152
	0.68	34.6933
	0.95	14.8097
	1.95	6.8885
	19.4	14.6537
	6	16.424
	15.74	34.1572
	17.48	54.9021
	20.62	33.8643
	17.37	31.0672
	10.83	29.0355
	8.46	19.5679
	30.42	49.2351
	24.45	44.0068
	17.56	18.9768
	1.58	44.5398
	24.09	47.3166
	13.3	33.129
	6.6	24.4862
	11.99	40.015

## Sheet: 1F
1F	WT1 Expression (%Positive Cells) in KS Tumors by HIV Status
	HIV-	HIV+
	34.4	60.1989
	9.6	47.9
	5.89	47.1171
	17.6	33.55
	23.7914	15.4
	59.3931	31.83
	22.1	45.6
	50.3119	67.087
	27.1028	35.9412
	44.2001	75.4501
	40.0204	34.6343
	24.8142	79.6269
	55.8326	64.7908
N	13	13
mean	31.9274	49.1636
Std deviation	17.089	19.1374
SEM	4.73965	5.30775

## Sheet: 2B
2B	RT-qPCR of WT1 total and Isoforms A, B, C, D in control tonsil tissue compared to KS tissue
	WT1 Total		Isoform A		Isoform B		Isoform C		Isoform D
	Tonsil	KS Tissue	Tonsil	KS Tissue	Tonsil	KS Tissue	Tonsil	KS Tissue	Tonsil	KS Tissue
	0.889667	36054.4	1	46.3822	2.13973	0.336384	0.889667	494.723	0.889667	154.974
	1.02325	35263.2	1.00255	112.908	0.467348	1.83667	1.02325	83.2226	1.02325	66.4472
	1.09848	20963.6	0.983457		1	1.3001	1.09848	42.0558	1.09848	61.1987
	1.00255	51500.6	1.01424			1.49857	1.00255		0.984709	33.4323
	0.983454	12015.9				70.5694	0.983457		1.01553
	1.01424	14937.8					1.01424
***Values shown represent those where any amplification was present in <41 cycles, repeated experiments were reproducible.

## Sheet: 2C
2C	RT-qPCR viral gene expression in KS Tissue, 1/Delta CT
	vFLIP				LANA				K8.1
	iSLK BAC16	iSLK BAC16 NaB Doxy	KS Tissue		iSLK BAC16	iSLK BAC16 NaB Doxy	KS Tissue		iSLK BAC16	iSLK BAC16 NaB Doxy	KS Tissue
	0.0973361	0.281152	0.306809		0.111074	0.227604	0.136216		0	0.426332	0.11612
	0.098021	0.281147	0.302919		0.110819	0.230001	0.13829		0	0.425861	0.117338
	0.0976696	0.279268	0.304843		0.1071	0.214193	0.136847		0.042404	0.438865	0.117098
mean	0.0976756	0.280522	0.304857		0.109664	0.223933	0.137118		0.0141347	0.430353	0.116852
Std deviation	0.000342525	0.00108612	0.00194517		0.00222437	0.00851951	0.00106297		0.0244819	0.00737543	0.000645391
SEM	0.000197757	0.000627072	0.00112304		0.00128424	0.00491874	0.000613708		0.0141347	0.0042582	0.000372617

## Sheet: 3A-3C
3A	RT-qPCR WT1 Relative expression/GAPDH					3B	Densitometry of WT1 protein expression				3C	RT-qPCR Viral gene express/GAPDH, 1/Delta CT
	Mock	KSHV					Mock	KSHV				vFLIP			LANA			K8.1
	0.939358	1.03969					1	1.30431				KSHV	KSHV NaB		KSHV	KSHV NaB		KSHV	KSHV NaB
	1.1067	1.41791					1	1.41596				0.125856	0.110102		0.104506	0.095079		0.082282	0.133609
	0.961919	0.860029					1	2.0847				0.124505	0.110588		0.106091	0.095493		0.081758	0.13262
	1.19869	1.8468										0.126888	0.110868		0.105606	0.093549		0.081698	0.131579
	0.481154	1.63836										0.126284	0.114763		0.118477	0.103565		0.087645	0.118839
	1.73384	1.75151										0.123141	0.118337		0.119369	0.107757		0.087041	0.118804
	0.82109	2.09756										0.125071	0.116426		0.118521	0.105927		0.087517	0.117625
	1.20528	2.54459										0.113361	0.0851478		0.120092	0.0952159
	1.01046	1.65456										0.108833	0.0820008		0.115667	0.0923534
												0.104228	0.0789748		0.112005	0.0880964
mean	1.05094	1.65011				mean	1	1.60166			mean	0.119796	0.103023	mean	0.11337	0.0974484	mean	0.0846568	0.125513
Std deviation	0.338122	0.512372				Std deviation	0	0.422039			Std deviation	0.00861884	0.0160493	Std deviation	0.00687295	0.00669522	Std deviation	0.00301966	0.00780544
SEM	0.112707	0.170791				SEM	0	0.243664			SEM	0.00287295	0.00534977	SEM	0.00229098	0.00223174	SEM	0.00123277	0.00318656

## Sheet: 4B-4D
	4B	WT1/GFP immunofluorescence upon vFLIP induction					4C	Densitometry of WT1 upon vFLIP Induction					4D	Densitometry of WT1, upon Inhibition of NFĸB signaling with BMS-34554
	Ctrl	wt vFLIP	mut vFLIP				Ctrl	wt vFLIP	mut vFLIP				Ctrl DMSO	Ctrl BMS-34554	wt vFLIP DMSO	wt vFLIP BMS-34554
	16009	16920	5948				1	1.43649	0.968085				1	1.00267	11.2328	6.28214
	11810	14699	7118				1	2.25427	1.72889				1	1.9294	3.6398	4.70843
	10996	21201	7420				1	8.2311	6.85493				1	1.14351	4.01048	1.64756
	10129	14157	8755
	10328	17779	8809			mean	1	3.97396	3.18397			mean	1	1.35853	6.29438	4.21271
	13008	20372	7983			Std deviation	0	3.7094	3.20182			Std deviation	0	0.499381	4.28085	2.35672
						SEM	0	2.14162	1.84857			SEM	0	0.288318	2.47155	1.36066
mean	12046.7	17521.3	7672.17
Std deviation	2209.77	2876.75	1086.74
SEM	902.135	1174.43	443.658

## Sheet: 4E
4E	RT-qPCR for WT1						4E	Total WT1 by RT-qPCR upon vFLIP induction
	Ctrl	wt vFLIP	mut vFLIP					Total WT1
	0.466924	50.8667	3.27508					Ctrl	wt vFLIP	mut vFLIP
	2.14168	53.1052	0.0997983					0.902978	34.3882	1.85533
	0.264764	41.2362	0.0917426					0.914974	27.7027	2.36083
	3.77695	149.7	0.0993583					1.21036	23.4566	2.50848
	1.00045	102.605	35.4945					0.92083	52.7766	22.1958
	1.01703	98.2437	33.7535					1.22215	47.6808	19.4395
	0.982816	100.284						0.888576	43.806	19.6051
	0.946991	239.706						1.43514	75.1149	20.5714
	0.995383	42.6952						0.437689	70.6054	23.8912
	1.06087							1.592	67.0775	20.999
							mean	1.0583	49.1787	14.8252
mean	1.26539	97.6047	12.1357				Std deviation	0.345387	18.8342	9.5333
Std deviation	1.00788	64.514	17.4715				SEM	0.115129	6.27806	3.17777
SEM	0.318721	21.5047	7.13271

## Sheet: 4F
4F	Major WT1 isoforms, A, B, C, D by RT-qPCR upon vFLIP induction
	Isoform A				Isoform B				Isoform C				Isoform D
	Ctrl	wt vFLIP	mut vFLIP		Ctrl	wt vFLIP	mut vFLIP		Ctrl	wt vFLIP	mut vFLIP		Ctrl	wt vFLIP	mut vFLIP
	0.9504	604.939	14.1601		0.643085	48.304	0.305271		1	53.366	0.155532		0.466924	50.8667	3.27508
	0.99669	425.884	121.867		1.39912	49.484	0.804649		1	90.6868	0.151365		2.14168	53.1052	0.0997983
	1.05568	246.738	1.38626		1.11141	21.23	1.92128		1.01658	94.8687	0.157299		0.264764	41.2362	0.0917426
	1	3.72541	0.673514		0.844287	25.0624	1.34673		0.982378	153.883	21.4129		3.77695	149.7	0.0993583
	0.975389	2.49976	1.49522		1.18443	18.1485	4.02496		1	131.977	1.47659		1.00045	102.605	35.4945
	1.02523	1.89067	1.50553		0.801381	44.8232	0.380367			108.095			1.01703	98.2437	33.7535
		184.651	1.5713		1.24785	4.54223	0.31102			2.31165			0.982816	100.284
		25.0766				20.4347	0.467818			9.29291			0.946991	239.706
		97.0065				12.1811				4.00255			0.995383	42.6952
													1.06087
mean	1.00057	176.935	20.3799		1.03308	27.1345	1.19526		0.999791	72.0537	4.67074		1.26539	97.6047	12.1357
Std deviation	0.036911	215.237	45.0076		0.274037	16.4292	1.28046		0.0120947	57.2675	9.37665		1.00788	64.514	17.4715
SEM	0.0150689	71.7456	17.0113		0.103576	5.4764	0.452711		0.00540892	19.0892	4.19337		0.318721	21.5047	7.13271

[truncated: 9 more sheets: 5A, 5B, 5C, 6B, 6C, 6E, 7A-B, S1, S2]
